# Supplementary material for: Minimal twister sister-like self-cleaving ribozymes in the human genome revealed by deep mutational scanning
Source: eLife. 2024 Dec 5;12:RP90254. doi: 10.7554/eLife.90254 (PMC11620745; doi:10.7554/eLife.90254)
Supplement: Figure 5—source data 2. [file elife-90254-fig5-data2.zip]

Archive with 8 entries (8 files):
- Figure 5B labeled 2.tif
- Figure 5B labeled 3.tif
- Figure 5B labeled 4.tif
- Figure 5CD labeled 5.tif
- Figure 5CD labeled 6.tif
- Figure 5D labeled 7.tif
- Figure 5D labeled 8.tif
- Figure 5B labeled 1.tif
