# Supplementary material for: Minimal twister sister-like self-cleaving ribozymes in the human genome revealed by deep mutational scanning
Source: eLife. 2024 Dec 5;12:RP90254. doi: 10.7554/eLife.90254 (PMC11620745; doi:10.7554/eLife.90254)
Supplement: Figure 6—source data 1. [file elife-90254-fig6-data1.zip]

Archive with 2 entries (2 files):
- Figure 6 raw 2.tif
- Figure 6 raw 1.tif
